# Supplementary material for: The role of acid-sensitive ion channels in panic disorder: a systematic review of animal studies and meta-analysis of human studies
Source: Transl Psychiatry. 2018 Sep 7;8:185. doi: 10.1038/s41398-018-0238-z (PMC6128878; doi:10.1038/s41398-018-0238-z)
Supplement: Supplementary file 4 — Supplementary Material 4 [file 41398_2018_238_MOESM4_ESM.xlsx]

## Sheet: Planilha1
Article	Reason
ASIC-dependent LTP at multiple glutamatergic synapses in amygdala network is required for fear memory	Evaluating fear conditioning
Neurobiology of panic and pH chemosensation in the brain	Review
Peptide receptor ligands to treat anxiety disorders	Chapter
Involvement of TRPV1 channels in the periaqueductal grey on the modulation of innate fear responses	predator exposure
Facilitation of contextual fear memory extinction and anti-anxiogenic effects of AM404 and cannabidiol in conditioned rats	Evaluating fear conditioning
Medial prefrontal cortex Transient Receptor Potential Vanilloid Type 1 (TRPV1) in the expression of contextual fear conditioning in Wistar rats	Evaluating fear conditioning
Role of TRPV1 in consolidation of fear memories depends on the averseness of the conditioning procedure	Memory consolidation
N-arachidonoyl-serotonin, a dual FAAH and TRPV1 blocker, inhibits the retrieval of contextual fear memory: Role of the cannabinoid CB1 receptor in the dorsal hippocampus	Evaluating fear conditioning
Possible involvement of TRPV1 and TRPV4 in nociceptive stimulation induced nocifensive behavior and neuroendocrine response in mice	Evaluating nociception
Effects of single swim stress on changes in TRPV1-mediated plasticity in the amygdala	Evaluating long- term potentiation in a animal model for depression
N-arachidonoyl-serotonin in the basolateral amygdala increases anxiolytic behavior in the elevated plus maze	Without fulfilling animal search criteria (elevated-plus maze test)
2-AG promotes the expression of conditioned fear via cannabinoid receptor type 1 on GABAergic neurons	Evaluating fear conditioning
Reduced anxiety, conditioned fear, and hippocampal long-term potentiation in transient receptor potential vanilloid type 1 receptor-deficient mice	Evaluating fear conditioning
Role of TRPV1 channels of the dorsal periaqueductal gray in the modulation of nociception and open elevated plus maze-induced antinociception in mice	Evaluating nociception
Altered responses of dopamine D3 receptor null mice to excitotoxic or anxiogenic stimuli: Possible involvement of the endocannabinoid and endovanilloid systems	Not directly associated with PD
Capsaicin-induced changes in LTP in the lateral amygdala are mediated by TRPV1	Learning mechanisms
Involvement of central TRPV1 receptors in pentylenetetrazole and amygdala-induced kindling in male rats	Not directly associated with PD
Polymodal activation of the endocannabinoid system in the extended amygdala	Not directly associated with PD
Histone Modifications in a Mouse Model of Early Adversities and Panic Disorder: Role for Asic1 and Neurodevelopmental Genes	Epigenetic
Validation of candidate anxiety disorder genes using a carbon dioxide challenge test	Without a PD diagnosis
Functional and pharmacological characterization of two different ASIC1a/2a heteromers reveals their sensitivity to the spider toxin PcTx1	Not directly associated with PD
Overexpression of acid-sensing ion channel 1a in transgenic mice increases acquired fear-related behavior	Evaluating fear conditioning
Localization and behaviors in null mice suggest that ASIC1 and ASIC2 modulate responses to aversive stimuli	Not directly associated with PD
P.4.b.001 Role of transient receptor potential vanilloid type 1 channels in brain regions related to anxiety in rats	without fulfilling animal search criteria (elevated-plus maze test)
Acid-sensing by the T cell death-associated gene 8 (TDAG8) receptor cloned from rat brain	Not directly associated with PD
Microglial Acid Sensing Regulates Carbon Dioxide-Evoked Fear	Without fulfilling animal search criteria
Involvement of serotonin-mediated neurotransmission in the dorsal periaqueductal gray matter on cannabidiol chronic effects in panic-like responses in rats	no direct relation to acid sensitive channels
Enhanced anandamide signaling reduces flight behavior elicited by an approaching robo-beetle	Without fulfilling animal search criteria
The role of 5-HT 1A receptors in the anti-aversive effects of cannabidiol on panic attack-like behaviors evoked in the presence of the wild snake Epicrates cenchria crassus (Reptilia, Boidae)	no direct relation to acid sensitive channels
Intra-dorsal periaqueductal gray administration of cannabidiol blocks panic-like response by activating 5-HT1A receptor	no direct relation to acid sensitive channels
Anti-aversive role of the endocannabinoid system in the periaqueductal gray stimulation model of panic attacks in rats	no direct relation to acid sensitive channels
Anxiolytic-like effects induced by blockade of transient receptor potential vanilloid type 1 (TRPV1) channels in the medial prefrontal cortex of rats	without fulfilling animal search criteria (elevated-plus maze test and Vogel confilct test)
P.2.003 CB1 and TRPV1 receptors located in periaqueductal gray matter mediate opposite effects in panic-like responses in rats	Conference abstract of an original article that was included
Anxiolytic-like effect of cannabinoids injected into the rat dorsolateral periaqueductal gray	no direct relation to acid sensitive channels
Intra-dorsal periaqueductal gray administration of cannabidiol blocks panic-like response by activating 5-HT1A receptors	no direct relation to acid sensitive channels
Modulation of defensive behavior by Transient Receptor Potential Vanilloid Type-1 (TRPV1) Channels	without fulfilling animal search criteria
Association of the polimorphisms in P2RX7 and CaMKKb with anxiety disorders	Evaluating panic attacks on the spectrum of anxiety disorders
The Amygdala is a Chemosensor that Detects Carbon Dioxide and Acidosis to Elicit Fear Behavio	Without fulfilling animal search criteria (evaluating freezing)
Targeting ASIC1a reduces innate fear and alters neuronal activity in the fear circuit	Witout fulfilling animal serch criteria
